# Supplementary material for: Changes in the Mental Health of Children and Adolescents during the COVID-19 Lockdown: Associated Factors and Life Conditions
Source: Int J Environ Res Public Health. 2022 Mar 30;19(7):4120. doi: 10.3390/ijerph19074120 (PMC8998498; doi:10.3390/ijerph19074120)
Supplement: Supplementary file 1 [file ijerph-19-04120-s001.zip]

Archive with 1 entries (1 files):
- ijerph-1601883-supplementary.pdf
